# Supplementary material for: Impact on the Transcriptome of Proton Beam Irradiation Targeted at Healthy Cardiac Tissue of Mice
Source: Cancers (Basel). 2024 Apr 11;16(8):1471. doi: 10.3390/cancers16081471 (PMC11048382; doi:10.3390/cancers16081471)
Supplement: Supplementary file 1 [file cancers-16-01471-s001.zip]

Archive with 1 entries (1 files):
- cancers-2908311-supplementary.pdf
